# Supplementary material for: Mobilization of Antibiotic Resistance: Are Current Approaches for Colocalizing Resistomes and Mobilomes Useful?
Source: Front Microbiol. 2020 Jun 30;11:1376. doi: 10.3389/fmicb.2020.01376 (PMC7338343; doi:10.3389/fmicb.2020.01376)
Supplement: DATASHEET S1 — Sample metadata, sequence quality scoring and filtering, and raw AMR/MGE gene accession counts for the cattle metagenomic dataset (Doster et al., 2018). [file Data_Sheet_1.zip]

Archive with 8 entries (8 files):
- Data Sheet 1.XLSX
- Data Sheet 2.XLSX
- Data Sheet 3.XLSX
- Data Sheet 4.XLSX
- Data Sheet 5.XLSX
- Data Sheet 6.XLSX
- Data Sheet 7.XLSX
- Data Shete 8.XLSX
