# Supplementary material for: Mobilization of Antibiotic Resistance: Are Current Approaches for Colocalizing Resistomes and Mobilomes Useful?
Source: Front Microbiol. 2020 Jun 30;11:1376. doi: 10.3389/fmicb.2020.01376 (PMC7338343; doi:10.3389/fmicb.2020.01376)
Supplement: DATASHEET S1 — Sample metadata, sequence quality scoring and filtering, and raw AMR/MGE gene accession counts for the cattle metagenomic dataset (Doster et al., 2018). [file Data_Sheet_1.zip › Data Sheet 1.XLSX]

## Sheet: Sheet1
Sample ID	Animal	Time	Treatment	Number of paired-reads	Average	Number of paired-reads	Number of paired non-host reads	Number of hits	Number of hits	Number of hits	Number of hits	Number of hits	Number of hits
				Pre-processing	Phred Score	After trimming	After removing bovine sequences	AMR	ICE	PLASMID	PROPHAGE	VIRUS	TOTAL
11_GGCTAC_L001	1	Day1	Treated	72985725	35.09	69992146	51643315	34953	16874	314912	169	3727	370635
37_CTTGTA_L001	2	Day1	Treated	45656078	34.82	43004261	37718769	24097	33721	264329	1537	2893	326577
51_AGTCAA_L001	3	Day1	Treated	74700329	35.05	71482218	59626525	35316	12006	398080	157	5015	450574
62_AGTTCC_L002	4	Day1	Treated	53294398	35.03	50859060	43158901	35201	10786	297467	8103	19489	371046
83_ATGTCA_L002	5	Day1	Treated	55614995	34.85	52232070	39290183	28258	18563	265682	3133	3736	319372
84_CCGTCC_L003	6	Day1	Treated	51280133	34.81	48350438	38255539	27723	30114	235107	109	2808	295861
92_GTCCGC_L003	7	Day1	Treated	54910092	34.81	51993321	43325943	27232	9955	274315	1478	3271	316251
93_GTGAAA_L003	8	Day1	Treated	58033031	35.14	55580928	40559750	24842	44156	259257	1674	3306	333235
102_GTGGCC_L004	9	Day1	Treated	55591833	35.4	53370571	44638067	30511	42593	356660	10444	5017	445225
103_ATTCCT_L004	10	Day1	Treated	52596429	35.71	51252192	43377011	59392	13086	435783	67795	24209	600265
130_ATCACG_L005	11	Day1	Treated	55555652	35.28	53615411	41097185	23081	15503	277519	493	2891	319487
155_CGATGT_L005	12	Day1	Treated	76629319	35.15	73138923	58400529	52530	15274	431970	20422	11820	532016
156_ACAGTG_L005	13	Day1	Treated	28066461	35.09	26719570	21964644	19680	6674	134470	5814	5137	171775
158_GCCAAT_L006	14	Day1	Treated	53539553	34.99	50648293	45309724	36356	72683	302535	3086	4181	418841
164_TTAGGC_L006	15	Day1	Treated	41062771	35.29	39545103	31925154	24618	8258	216281	4512	4876	258545
208_CAGATC_L007	16	Day1	Untreated	26209455	35.07	24443697	20612673	12611	5986	141676	149	1590	162012
216_ACTTGA_L007	17	Day1	Untreated	70016669	35.47	67415572	56255245	32367	30583	393242	4801	5015	466008
220_TGACCA_L007	18	Day1	Untreated	21907828	35.16	20695675	17656228	10184	3856	133127	203	1239	148609
227_ATGTCA_L008	19	Day1	Untreated	55312466	35.36	52703369	45163638	32810	42978	304559	7592	5774	393713
228_CCGTCC_L008	20	Day1	Untreated	34080311	35.35	32659118	28514109	12256	4751	221923	74	2308	241312
261_GTCCGC_L001	21	Day1	Untreated	34338217	35.18	32563714	26198981	15239	8351	167798	1280	1918	194586
281_GTGAAA_L001	22	Day1	Untreated	36176709	35.24	34445214	29577392	21106	22629	238440	5165	5336	292676
285_GTGGCC_L001	23	Day1	Untreated	63607565	35.49	61119500	46706718	33496	62952	284624	482	3583	385137
286_GTTTCG_L002	24	Day1	Untreated	40564315	35.01	38467390	34000756	20897	0	259447	1469	3168	284981
287_CGTACG_L002	25	Day1	Untreated	46786199	34.98	44139338	36280650	37092	40955	324792	36	3779	406654
289_GAGTGG_L003	26	Day1	Untreated	51425202	34.54	47202248	38356312	24020	7821	294653	3572	3794	333860
298_ACTGAT_L003	27	Day1	Untreated	54748373	34.97	51867613	44958518	26000	22432	363928	1237	4878	418475
349_TGACCA_L003	28	Day1	Untreated	30047796	34.71	28034966	24351778	12649	4813	189068	1157	1911	209598
372_CAGATC_L004	29	Day1	Untreated	23736703	35.49	22683717	16895206	8922	0	117128	712	1570	128332
376_ACTTGA_L004	30	Day1	Untreated	58771628	35.48	56205618	42557433	28542	51079	283923	409	3056	367009
11p2_GATCAG_L001	1	Day 11	Treated	29669806	35.07	28389347	23895589	24889	18802	162658	361	1695	208405
37p2_TAGCTT_L001	2	Day 11	Treated	52614262	35.08	50404105	41138842	55583	29501	271748	59	3162	360053
51p2_GGCTAC_L002	3	Day 11	Treated	46571417	34.8	44048799	38220147	49761	22079	267068	2945	3351	345204
62p2_CTTGTA_L002	4	Day 11	Treated	47141374	35.01	44778876	37172830	52965	16617	249248	5190	4400	328420
83p2_AGTCAA_L002	5	Day 11	Treated	65548349	35.05	62394918	39853404	48222	38055	264244	71	2877	353469
84p2_AGTTCC_L003	6	Day 11	Treated	34443438	35.02	32743305	26206629	34035	22894	145972	133	1930	204964
92p2_ATCACG_L003	7	Day 11	Treated	66782066	35.15	64222092	51185393	59202	16899	330040	342	5098	411581
93p2_TTAGGC_L004	8	Day 11	Treated	48348096	35.69	47031397	37799483	46396	56359	239153	62	2340	344310
102p2_TGACCA_L004	9	Day 11	Treated	30670200	35.52	29448145	23908771	19816	5773	220888	74	1456	248007
103p2_ACTGAT_L004	10	Day 11	Treated	38074219	35.71	37083085	31243539	34850	15171	219983	52	2089	272145
130p2_ATTCCT_L005	11	Day 11	Treated	61997511	35.47	60214244	48740862	61703	83950	340689	70	3988	490400
155p2_GTGGCC_L005	12	Day 11	Treated	29739401	35.48	28764726	18320679	17044	8083	127968	8	1114	154217
156p2_GTTTCG_L006	13	Day 11	Treated	49975590	35.52	48532827	35376729	40359	50487	234392	2227	2499	329964
158p2_CGTACG_L006	14	Day 11	Treated	80355147	35.08	76323857	68065491	73356	131632	468223	1263	7376	681850
164p2_GAGTGG_L006	15	Day 11	Treated	26823553	35	25322716	22311700	24935	10070	147502	227	1416	184150
208p2_TAGCTT_L007	16	Day 11	Untreated	61286424	35.73	59749182	48543446	56734	33346	351736	696	4496	447008
216p2_GGCTAC_L007	17	Day 11	Untreated	42686592	35.46	41214734	36314805	38195	76483	263137	2442	2766	383023
220p2_CTTGTA_L008	18	Day 11	Untreated	13489760	35.34	12754079	9468742	9745	5013	50637	18	622	66035
227p2_AGTCAA_L008	19	Day 11	Untreated	54923602	35.82	53563269	41505387	56200	83267	331797	7477	4419	483160
228p2_AGTTCC_L008	20	Day 11	Untreated	55020213	35.76	53474750	40519986	43403	40990	328324	3276	4197	420190
261p2_ATGTCA_L001	21	Day 11	Untreated	54771620	35.53	52546916	39561059	47477	15723	344265	489	3333	411287
281p2_CCGTCC_L001	22	Day 11	Untreated	47987247	35.41	46045972	37891591	47712	77868	249339	291	2879	378089
285p2_GTGAAA_L002	23	Day 11	Untreated	71610406	35.3	68824576	54010235	76819	57944	325766	768	4059	465356
286p2_GTCCGC_L002	24	Day 11	Untreated	45363197	35.2	43373764	32567904	38007	18425	201269	2257	2319	262277
287p2_ATCACG_L002	25	Day 11	Untreated	56833758	35.2	54532170	40870571	58280	52490	239919	518	2495	353702
289p2_CGATGT_L003	26	Day 11	Untreated	70450534	35.05	66767595	43834559	54150	59808	298954	1985	5401	420298
298p2_TTAGGC_L003	27	Day 11	Untreated	50745968	35.19	48555641	35772337	41615	53714	246450	356	2471	344606
349p2_CGATGT_L004	28	Day 11	Untreated	58939701	35.52	56391886	44845183	55139	93227	291478	605	5079	445528
372p2_ACAGTG_L004	29	Day 11	Untreated	35654430	35.3	33845122	30347544	34731	51888	227720	1225	2773	318337
376p2_GCCAAT_L004	30	Day 11	Untreated	40178825	35.4	38453735	33873573	40035	30183	252169	5687	4322	332396
