# Supplementary material for: Mobilization of Antibiotic Resistance: Are Current Approaches for Colocalizing Resistomes and Mobilomes Useful?
Source: Front Microbiol. 2020 Jun 30;11:1376. doi: 10.3389/fmicb.2020.01376 (PMC7338343; doi:10.3389/fmicb.2020.01376)
Supplement: DATASHEET S1 — Sample metadata, sequence quality scoring and filtering, and raw AMR/MGE gene accession counts for the cattle metagenomic dataset (Doster et al., 2018). [file Data_Sheet_1.zip › Data Sheet 2.XLSX]

## Sheet: Sheet1
SAMPLE ID	PATIENT ID	SAMPLE TYPE	TREATMENT	TIME	PATIENT ALIAS	Number of paired-reads	Average	Number of paired-reads	Number of paired non-host reads	Number of hits	Number of hits	Number of hits	Number of hits	Number of hits	Number of hits
						Pre-processing	Phred score	After trimming	After removing human gDNA	AMR	ICE	PLASMID	PROPHAGE	VIRUS	TOTAL
ERR1995243	ERAS4	FECAL	Post-treatment	DAY_8	ERAS4_DAY8	31414124	37	29746817	2.78056e+07	36888	5249	407465	31534	7049	488185
ERR1995240	ERAS4	FECAL	Post-treatment	DAY_180	ERAS4_DAY180	38720380	37	36430656	3.59447e+07	24010	335740	236263	545	1063	597621
ERR1995232	ERAS2	FECAL	Final_treatment	DAY_4	ERAS2_DAY4	35336330	37	33650939	3.30454e+07	23279	579	100996	131	5990	130975
ERR1995261	ERAS8	FECAL	Post-treatment	DAY_42	ERAS8_DAY42	38736395	38	37500234	3.67492e+07	26772	224436	133448	147	2412	387215
ERR1995266	ERAS9	FECAL	Final_treatment	DAY_4	ERAS9_DAY4	34901674	37	33428400	3.22098e+07	5253	9094	188951	400	15712	219410
ERR1995227	ERAS1	FECAL	Post-treatment	DAY_42	ERAS1_DAY42	11583488	37	11207927	1.10279e+07	1868	166593	83141	0	222	251824
ERR1995249	ERAS6	FECAL	Pre-treatment	DAY_0	ERAS6_DAY0	24395720	37	23411022	2.31505e+07	9708	96240	127467	91	545	234051
ERR1995250	ERAS6	FECAL	Post-treatment	DAY_180	ERAS6_DAY180	33717439	37	32375686	3.05663e+07	20986	364364	195200	1097	700	582347
ERR1995221	ERAS12	FECAL	Post-treatment	DAY_180	ERAS12_DAY180	30255731	37	29035056	2.85137e+07	9040	629353	186246	908	1267	826814
ERR1995211	ERAS10	FECAL	Pre-treatment	DAY_0	ERAS10_DAY0	31991306	37	30955791	2.99354e+07	6610	446303	201060	20	416	654409
ERR1995238	ERAS3	FECAL	Post-treatment	DAY_8	ERAS3_DAY8	35838143	37	34368317	3.409e+07	83156	309372	179455	10258	435	582676
ERR1995242	ERAS4	FECAL	Final_treatment	DAY_4	ERAS4_DAY4	41491601	38	39835477	3.86857e+07	4766	27789	186480	178	504	219717
ERR1995219	ERAS11	FECAL	Post-treatment	DAY_8	ERAS11_DAY8	25946686	37	24578257	2.32372e+07	199295	3916	1074232	248016	71719	1597178
ERR1995267	ERAS9	FECAL	Post-treatment	DAY_8	ERAS9_DAY8	39231232	38	37972109	3.75709e+07	171991	1612	610350	211504	78752	1074209
ERR1995222	ERAS12	FECAL	Post-treatment	DAY_42	ERAS12_Dag42	27756675	37	26794258	2.47814e+07	6216	501997	157500	826	519	667058
ERR1995220	ERAS12	FECAL	Pre-treatment	DAY_0	ERAS12_DAY0	31814554	37	30736749	2.96416e+07	6510	264511	148956	2499	576	423052
ERR1995260	ERAS8	FECAL	Post-treatment	DAY_180	ERAS8_DAY180	39037623	37	37534237	3.68385e+07	20923	303531	192180	422	677	517733
ERR1995254	ERAS7	FECAL	Pre-treatment	DAY_0	ERAS7_DAY0	35174557	37	32931448	3.27265e+07	35990	650746	197024	238	887	884885
ERR1995263	ERAS9	FECAL	Pre-treatment	DAY_0	ERAS9_DAY0	30628598	37	29328418	2.90982e+07	14641	552372	179459	3652	13560	763684
ERR1995244	ERAS5	FECAL	Pre-treatment	DAY_0	ERAS5_DAY0	36772401	37	35071320	3.39075e+07	19485	309803	230508	2517	1310	563623
ERR1995245	ERAS5	FECAL	Post-treatment	DAY_180	ERAS5_DAY180	32475563	37	30848289	3.0578e+07	6900	178080	224963	341	594	410878
ERR1995253	ERAS6	FECAL	Post-treatment	DAY_8	ERAS6_DAY8	31056188	38	29965446	2.99216e+07	15451	62909	410218	19103	6124	513805
ERR1995247	ERAS5	FECAL	Final_treatment	DAY_4	ERAS5_DAY4	33545621	37	31686464	3.14601e+07	660784	159272	967303	825871	148972	2762202
ERR1995248	ERAS5	FECAL	Post-treatment	DAY_8	ERAS5_DAY8	39221554	37	37324221	3.71913e+07	64024	437848	178630	46149	2021	728672
ERR1995264	ERAS9	FECAL	Post-treatment	DAY_180	ERAS9_DAY180	39131179	37	37628519	3.75588e+07	8958	399883	407223	21	15966	832051
ERR1995215	ERAS11	FECAL	Pre-treatment	DAY_0	ERAS11_DAY0	32694051	37	31098337	2.9618e+07	8282	51023	223757	200	1323	284585
ERR1995259	ERAS8	FECAL	Pre-treatment	DAY_0	ERAS8_DAY0	42012489	37	40844691	3.9864e+07	24836	769004	211321	745	881	1006787
ERR1995234	ERAS3	FECAL	Pre-treatment	DAY_0	ERAS3_DAY0	39564254	37	37857884	3.71842e+07	12194	351382	297937	1712	877	664102
ERR1995265	ERAS9	FECAL	Post-treatment	DAY_42	ERAS9_DAY42	32283193	37	31044305	2.99292e+07	12376	295154	287748	579	979	596836
ERR1995212	ERAS10	FECAL	Post-treatment	DAY_180	ERAS10_DAY180	75192039	37	72755607	6.96545e+07	34497	478793	743956	3583	2014	1262843
ERR1995218	ERAS11	FECAL	Final_treatment	DAY_4	ERAS11_DAY4	35457808	39	34722901	2.00544e+07	4322	0	84353	954	677	90306
ERR1995246	ERAS5	FECAL	Post-treatment	DAY_42	ERAS5_DAY42	38147165	37	36436165	3.59577e+07	6997	307285	354779	997	26980	697038
ERR1995235	ERAS3	FECAL	Post-treatment	DAY_180	ERAS3_DAY180	34534157	37	33073765	3.27869e+07	13100	492777	196570	81	582	703110
ERR1995241	ERAS4	FECAL	Post-treatment	DAY_42	ERAS4_DAY42	34390316	37	32543107	3.19812e+07	19012	283487	218728	4930	1008	527165
ERR1995223	ERAS12	FECAL	Final_treatment	DAY_4	ERAS12_DAY4	17288541	37	16749022	1.20438e+07	245837	0	119219	374397	296945	1036398
ERR1995228	ERAS1	FECAL	Post-treatment	DAY_8	ERAS1_DAY8	29827072	38	29072337	2.56947e+07	32416	634245	358769	27921	20180	1073531
ERR1995236	ERAS3	FECAL	Post-treatment	DAY_42	ERAS3_DAY42	33173188	37	32155676	3.16075e+07	17980	559220	132929	1903	874	712906
ERR1995225	ERAS1	FECAL	Pre-treatment	DAY_0	ERAS1_DAY0	35066932	37	33376067	3.31298e+07	11907	476199	295560	138	1066	784870
ERR1995237	ERAS3	FECAL	Final_treatment	DAY_4	ERAS3_DAY4	29374550	36	28295297	2.29153e+07	11338	0	64705	565	19535	96143
ERR1995226	ERAS1	FECAL	Post-treatment	DAY_180	ERAS1_DAY180	40426770	37	38679306	3.76688e+07	9151	494387	277895	397	963	782793
ERR1995231	ERAS2	FECAL	Post-treatment	DAY_42	ERAS2_DAY42	38085107	37	35801437	3.56222e+07	67526	302703	431705	72961	120163	995058
ERR1995256	ERAS7	FECAL	Post-treatment	DAY_42	ERAS7_DAY42	37845490	37	35644764	3.46275e+07	22774	944921	189611	414	1270	1158990
ERR1995224	ERAS12	FECAL	Post-treatment	DAY_8	ERAS12_DAY8	19110943	37	18401032	1.72896e+07	22699	132085	73634	24081	18174	270673
ERR1995252	ERAS6	FECAL	Final_treatment	DAY_4	ERAS6_DAY4	30551554	39	29660551	2.81301e+07	6542	0	113135	738	87303	207718
ERR1995213	ERAS10	FECAL	Post-treatment	DAY_42	ERAS10_DAY42	38859707	37	37682141	3.66286e+07	19333	183045	233406	81	764	436629
ERR1995217	ERAS11	FECAL	Post-treatment	DAY_42	ERAS11_DAY42	26571432	37	25318334	2.44944e+07	5786	207942	141601	1579	1038	357946
ERR1995257	ERAS7	FECAL	Final_treatment	DAY_4	ERAS7_DAY4	37736477	38	36446902	3.37916e+07	32457	2415	145917	12033	61083	253905
ERR1995214	ERAS10	FECAL	Post-treatment	DAY_8	ERAS10_DAY8	26868160	36	25702928	2.55841e+07	162011	160	465836	126324	11562	765893
ERR1995258	ERAS7	FECAL	Post-treatment	DAY_8	ERAS7_DAY8	32123513	37	30384348	2.9821e+07	132865	327447	348426	117890	34296	960924
ERR1995262	ERAS8	FECAL	Post-treatment	DAY_8	ERAS8_DAY8	46837929	37	45265081	4.45745e+07	115389	494626	780869	167278	39430	1597592
ERR1995216	ERAS11	FECAL	Post-treatment	DAY_180	ERAS11_DAY180	38069317	37	36285963	3.50543e+07	9388	174339	301699	532	1414	487372
ERR1995255	ERAS7	FECAL	Post-treatment	DAY_180	ERAS7_DAY180	36104475	37	33947864	3.38917e+07	19271	103198	102817	167	1646	227099
ERR1995233	ERAS2	FECAL	Post-treatment	DAY_8	ERAS2_DAY8	30512785	37	29206186	2.87505e+07	32790	181202	703686	10666	3806	932150
ERR1995239	ERAS4	FECAL	Pre-treatment	DAY_0	ERAS4_DAY0	35863191	37	34247687	3.26062e+07	7733	208010	204812	210	1331	422096
ERR1995251	ERAS6	FECAL	Post-treatment	DAY_42	ERAS6_DAY42	30962505	37	29803741	2.54695e+07	12264	223527	201776	789	769	439125
