# Supplementary material for: Mobilization of Antibiotic Resistance: Are Current Approaches for Colocalizing Resistomes and Mobilomes Useful?
Source: Front Microbiol. 2020 Jun 30;11:1376. doi: 10.3389/fmicb.2020.01376 (PMC7338343; doi:10.3389/fmicb.2020.01376)
Supplement: DATASHEET S1 — Sample metadata, sequence quality scoring and filtering, and raw AMR/MGE gene accession counts for the cattle metagenomic dataset (Doster et al., 2018). [file Data_Sheet_1.zip › Data Sheet 3.XLSX]

## Sheet: Sheet1
from	to
Time	RPME01
CTn341	ICEBfrYCH46-1
CTnGERM1	ICEBfrYCH46-1
CTnGERM1	Class A betalactamases
CTnGERM1	Macrolide resistance efflux pumps
CTnGERM1	Tetracycline resistance ribosomal protection proteins
ICEBfrYCH46-1	ICEBsa18170-1
ICEBsa18170-1	CTnDOT
TcrEmr7853	23S rRNA methyltransferases
TnB1230	pRE25
Aminoglycoside efflux pumps	Lipid A modification
Aminoglycoside efflux regulator	pMG828
Aminoglycoside N-acetyltransferases	pSERP
Aminoglycoside O-nucleotidyltransferases	Aminoglycoside O-phosphotransferases
Aminoglycoside O-nucleotidyltransferases	Phenicol 23S rRNA methyltransferases
Chloramphenicol acetyltransferases	NAXX
Chloramphenicol acetyltransferases	pVEF1
Class A betalactamases	transposon NBU1
Class C betalactamases	Lipid A modification
Class C betalactamases	Polymyxin B resistance regulator
Macrolide resistance efflux pumps	Tetracycline resistance ribosomal protection proteins
MDR regulator	Aminoglycoside efflux regulator
MDR regulator	Multi-drug efflux pumps
MDR regulator	Penicillin binding protein
Multi-drug efflux pumps	Aminoglycoside efflux pumps
Multi-drug efflux pumps	Penicillin binding protein
Multi-drug efflux pumps	Polymyxin B resistance regulator
Multi-drug efflux pumps	Undecaprenyl pyrophosphate phosphatase
Polymyxin B resistance regulator	pKPN3
Tetracycline inactivation enzymes	pSymA
Tetracycline resistance major facilitator superfamily MFS efflux pumps	23S rRNA methyltransferases
Tetracycline resistance ribosomal protection proteins	Time
Tetracycline resistance ribosomal protection proteins	pTet
VanG-type resistance protein	pNG2
VanG-type resistance protein	pSC138
VanG-type resistance protein	pSD1_197
1	ColIb-P9
1	pSC138
2	Incl1
ColE1	pLG13
ColIb-P9	R64
F	p1658/97
F	pSFO157
IncFIB	pCRY
IncX	R721
megaplasmid	CTnDOT
NR1	R100
p1658/97	pAPEC-O2-ColV
pADAP	pU302L
pAPEC-O2-R	IncFII
pAPEC-O2-R	NR1
pAPEC-O2-R	pO86A1
pAPEC-O2-R	R100
pB85766	pNG2
pB85766	pTP10
pBM400	pGMI1000MP
pBM400	pRSPA02
pC	ColE1
pC	pCol-let
pC	pLG13
pC	pSS046_spB
pC15-1a	pCoo
pCol-let	pLG13
pCol-let	pSS046_spB
pCol-let	R64
pCP301	pO157
pGMI1000MP	pRSPA01
pGMI1000MP	pSbal01
pGMI1000MP	TM1040 mega plasmid
pHCM1	R27
pKL1	pMG828
pOSAK1	pLG13
pPCP1	CD
pPCP1	MT
pPCP1	pPCP
pPNAP02	pPNAP03
pPNAP02	pPNAP04
pPNAP03	Lincosamide nucleotidyltransferases
pRSPA01	pRSPA02
pRUM	pSM19035
pSB4_227	pCP301
pSB4_227	pUTI89
pSbal01	pSymB
pSD1_197	pWR501
pSFO157	pSS_046
pSS_046	pU302L
pSymB	NAXX
pTet	pCC31
pTP10	pNG2
pVEF1	pVEF2
RPME01	23S rRNA methyltransferases
RPME01	pCC31
TM1040 mega plasmid	Time
TM1040 mega plasmid	megaplasmid
TM1040 mega plasmid	unnamed plasmid
