# Supplementary material for: Mobilization of Antibiotic Resistance: Are Current Approaches for Colocalizing Resistomes and Mobilomes Useful?
Source: Front Microbiol. 2020 Jun 30;11:1376. doi: 10.3389/fmicb.2020.01376 (PMC7338343; doi:10.3389/fmicb.2020.01376)
Supplement: DATASHEET S1 — Sample metadata, sequence quality scoring and filtering, and raw AMR/MGE gene accession counts for the cattle metagenomic dataset (Doster et al., 2018). [file Data_Sheet_1.zip › Data Sheet 4.XLSX]

## Sheet: EDGES_MGV
from	to
TREATMENT	TIME
Aminoglycosides	Cationic antimicrobial peptides
Bacitracin	Multi-drug resistance
Cationic antimicrobial peptides	pMG828-5
MLS	betalactams
Multi-drug resistance	Aminoglycosides
2096-RD.2	pTRACA 10
CTn341	ICEBfrYCH46-1
CTnBST	CTnDOT
CTnDOT	ICEBsa18170-1
CTnGERM1	MLS
CTnGERM1	BTF-37
CTnGERM1	CTnDOT
CTnGERM1	TcrEmr7853
CTnGERM1	pKL1
CTnGERM1	pNZ4000
CTnPg1-a	CTnPg1-b
CTnPg1-a	pBI143
CTnPg1-a	repUS2
CTnPg1-b	TcrEmr7853
ICEBsa18170-1	CTn341
ICEBvu8482-2	ICEBvu8482-1
TcrEmr7853	pRUM
TcrEmr7853	pSERP
1	R478
3	pBM400
CloDF13	ColRNAI
ColIb-P9	IncI1
ColIb-P9	R64
MT	pG8786
NR1	R100
p9123	pVI678
pAE78	pGB3631
pB44	pKJ36
pB44	pKJ50
pB44	pTB6
pB85766	pBC1
pB85766	pTP10
pBI143	repUS2
pBM400	TIME
pBM400	pRSPA01
pCC31	pTet
pCP301	pWR501
pCR1	pKL1
pCRL1127	pK214
pDOJH10L	pKJ50
pDOJH10S	pNAC1
pEA2.8	pMG828-3
pESA2	pUO1
pHCM1	R27
pKJ36	pTB6
pKJK5	pTB11
pKlebB-k17/80	pKPN6
pKPN3	Rts1
pKPN6	pKPN7
pKPN7	R751
pKYM	pSS046_spC
pLW043	pSJH901
pMG1	PNAC2
pMG1	pNAC3
pMRC01	pDBORO
pMT-1	pMT1
pMT1	pMT
pNAC1	pNAC3
PNAC2	pKJ36
pPNAP02	pPNAP03
pPNAP02	pPNAP04
pPNAP03	pPNAP04
pRE25	pRUM
pRE25	pSERP
pRSPA01	pGMI1000MP
pRSPA01	pRSPA02
pRUM	pSERP
pSF118-44	pSF118-20
pSJH901	VRSAp
pSymB	3
pSymB	pBM400
pSymB	pSbal01
pTEF1	pTEF2
pTEF1	pTEF3
pTRACA 17	pNAC1
pTRACA 17	pTRACA 10
pU302L	pUTI89
pVEF1	pVEF2
RSF1010	pCCK13698
TM1040 mega plasmid	unnamed plasmid
