# Supplementary material for: Mobilization of Antibiotic Resistance: Are Current Approaches for Colocalizing Resistomes and Mobilomes Useful?
Source: Front Microbiol. 2020 Jun 30;11:1376. doi: 10.3389/fmicb.2020.01376 (PMC7338343; doi:10.3389/fmicb.2020.01376)
Supplement: DATASHEET S1 — Sample metadata, sequence quality scoring and filtering, and raw AMR/MGE gene accession counts for the cattle metagenomic dataset (Doster et al., 2018). [file Data_Sheet_1.zip › Data Sheet 5.XLSX]

## Sheet: Sheet1
Heatmap Resistance Class	Heatmap Resistance Mechanism
Aminocoumarins	Aminocoumarin_efflux_pump
Aminocoumarins	Aminocoumarin-resistant_DNA_topoisomerases
Aminoglycosides	Aminoglycoside_N-acetyltransferases
Aminoglycosides	Aminoglycoside_efflux_pumps
Aminoglycosides	Aminoglycoside_O-nucleotidyltransferases
Aminoglycosides	Aminoglycoside_O-phosphotransferases
Aminoglycosides	16S_rRNA_methyltransferases
Aminoglycosides	Aminoglycoside efflux regulator
Bacitracin	Bacitracin_ABC_transporter
Bacitracin	Undecaprenyl_pyrophosphate_phosphatase
Betalactams	Class_C_betalactamases
Betalactams	Penicillin_binding_protein
Betalactams	Penicillin_binding_protein_regulator
Betalactams	Class_A_betalactamases
Betalactams	Class_B_betalactamases
Betalactams	Class_D_betalactamases
Cationic antimicrobial peptides	Lipid_A_modification
Cationic antimicrobial peptides	Polymyxin_B_resistance_regulator
Cationic antimicrobial peptides	Edeine_acetyltransferase
Cationic antimicrobial peptides	Defensin-resistant_mprF
Drugs, biocides, metals	Drug_and_biocide_and_metal_RND_efflux_pumps
Drugs, biocides, metals	Drug_and_biocide_RND_efflux_pumps
Drugs, biocides, metals	Drug_and_biocide_ABC_efflux_pumps
Drugs, biocides, metals	Drug_and_biocide_MATE_efflux_pumps
Drugs, biocides, metals	Drug_and_biocide_MFS_efflux_regulator
Drugs, biocides, metals	Drug_and_biocide_RND_efflux_regulator
Drugs, biocides, metals	Drug_and_biocide_MFS_efflux_pumps
Drugs, biocides, metals	Drug_and_biocide_SMR_efflux_pumps
Drugs, biocides, metals	Drug_and_biocide_MATE_efflux_regulator
Elfamycins	EF-Tu_inhibition
Elfamycins	Elfamycin_efflux_pumps
Fluoroquinolones	Fluoroquinolone_ABC_efflux_pump
Fluoroquinolones	Quinolone_active_efflux
Fluoroquinolones	Quinolone_resistance_protein_Qnr
Fosfomycin	Fosfomycin_target_mutation
Fosfomycin	Fosfomycin_phosphorylation
Fosfomycin	Fosfomycin_thiol_transferases
Glycopeptides	VanA-type_regulator
Glycopeptides	VanM-type_regulator
Glycopeptides	VanA-type_resistance_protein
Glycopeptides	VanF-type_accessory_protein
Glycopeptides	VanD-type_resistance_protein
Glycopeptides	VanL-type_regulator
Glycopeptides	VanC-type_resistance_protein
Glycopeptides	VanG-type_regulator
Glycopeptides	VanN-type_regulator
Glycopeptides	VanC-type_regulator
Glycopeptides	VanB-type_regulator
Glycopeptides	VanE-type_regulator
Glycopeptides	VanG-type_resistance_protein
Glycopeptides	VanE-type_resistance_protein
Glycopeptides	VanN-type_resistance_protein
Glycopeptides	VanL-type_resistance_protein
Glycopeptides	VanI-type_resistance_protein
Glycopeptides	VanO-type_resistance_protein
Glycopeptides	VanG-type_accessory_protein
Glycopeptides	VanI-type_accessory_protein
Glycopeptides	VanI type regulator
Glycopeptides	VanD-type_regulator
Glycopeptides	VanB-type accessory protein
Glycopeptides	VanA-type accessory protein
Lipopeptides	Lipid_A_phosphatase
Lipopeptides	Colistin_phosphoethanolamine_transferase
Lipopeptides	Defensin-resistant_mutant
MLS	Streptogramin_A_O-acetyltransferase
MLS	23S_rRNA_methyltransferases
MLS	MLS_resistance_ABC_efflux_pumps
MLS	MLS_resistance_MFS_efflux_pumps
MLS	Lincosamide_nucleotidyltransferases
MLS	Macrolide_glycosyltransferases
MLS	Streptogramin_B_ester_bond_cleavage
MLS	Macrolide_phosphotransferases
MLS	Spiramycin efflux pumps
MLS	Macrolide resistance efflux pump
MLS	ABC transporter
MLS	Streptogramin resistance ATP-binding cassette ABC efflux pumps
MDR	Multi-drug_RND_efflux_pumps
MDR	Multi-drug_ABC_efflux_pumps
MDR	MDR_23S_ribosomal_RNA_methyltransferase
MDR	Multi-drug_RND_efflux_regulator
MDR	Multi-drug_MFS_efflux_pumps
MDR	MDR_acetyltransferase
MDR	Multi-drug_SMR_efflux_regulator
MDR	MDR regulator
MDR	Multi-drug efflux pumps
Mupirocin	Mupirocin-resistant_isoleucyl-tRNA_synthetase
MTB specific drug	Viomycin_phosphotransferases
Nucleosides	Streptothricin_acetyltransferase
Nucleosides	Tunicamycin_resistance_protein
Phenicol	Chloramphenicol_acetyltransferases
Phenicol	Chloramphenicol_phosphotransferase
Phenicol	Phenicol_resistance_MFS_efflux_pumps
Phenicol	Phenicol efflux pumps
Phenicol	Phenicol 23S rRNA methyltransferases
Phenolic compound resistance	Phenolic_RND_efflux_pump
Rifampin	Rifampin_phosphotransferase
Rifampin	Monooxygenase
Rifampin	RNA-polymerase_binding_protein
Rifampin	Rifampin ADP-ribosyltransferase Arr
Sulfonamides	Sulfonamide-resistant_dihydropteroate_synthases
Tetracyclines	Tetracycline_resistance_ABC_efflux_pumps
Tetracyclines	Tetracycline_resistance_ribosomal_protection_proteins
Tetracyclines	Tetracycline_resistance_MFS_efflux_pumps
Tetracyclines	Tetracycline_inactivation_enzymes
Thiopeptides	Thiostrepton_23S_rRNA_methyltransferases
Trimethoprim	Dihydrofolate_reductase
