# Supplementary material for: Mobilization of Antibiotic Resistance: Are Current Approaches for Colocalizing Resistomes and Mobilomes Useful?
Source: Front Microbiol. 2020 Jun 30;11:1376. doi: 10.3389/fmicb.2020.01376 (PMC7338343; doi:10.3389/fmicb.2020.01376)
Supplement: DATASHEET S1 — Sample metadata, sequence quality scoring and filtering, and raw AMR/MGE gene accession counts for the cattle metagenomic dataset (Doster et al., 2018). [file Data_Sheet_1.zip › Data Sheet 6.XLSX]

## Sheet: summary_long
Dataset	Assembler	Sample	# contigs (>= 0 bp)	# contigs (>= 1000 bp)	# contigs (>= 5000 bp)	# contigs (>= 10000 bp)	# contigs (>= 25000 bp)	# contigs (>= 50000 bp)	Total length (>= 0 bp)	Total length (>= 1000 bp)	Total length (>= 5000 bp)	Total length (>= 10000 bp)	Total length (>= 25000 bp)	Total length (>= 50000 bp)	# contigs	Largest contig	Total length	GC (%)	N50	N75	L50	L75	# N's per 100 kbp
CATTLE	metaspades	scaffolds_220	2618199	63939	3046	879	148	44	886643237	133579014	32372691	17789811	7221873	3765987	288596	348369	281845840	46.16	948	646	71489	163465	86.7
CATTLE	metaspades	scaffolds_216p2	1919917	151383	13808	4787	1077	346	1011912327	430386465	177671268	116483773	61851437	37135790	412755	449044	608425217	46.79	1939	891	57484	178894	72.62
CATTLE	metaspades	scaffolds_208	3127361	76800	4423	1235	191	49	998353818	170741028	46186718	24710746	9652340	5001646	312364	338978	326609041	47.06	1054	670	69551	169546	79.17
CATTLE	metaspades	scaffolds_208_p2	3444923	208855	18182	6255	1451	381	1567022966	566631836	221251928	140355430	69454892	33372414	613586	580357	840686077	45.84	1691	827	93628	279334	58.55
CATTLE	metaspades	scaffolds_164	4641400	163157	8870	2739	615	183	1660618532	367331091	102533131	61191775	30113891	15441311	596118	433268	656593628	44.61	1148	700	126637	314945	76.2
CATTLE	metaspades	scaffolds_164_p2	2063625	109026	7915	2753	675	198	902124157	278335192	99728664	64648905	33875157	17459163	350582	336152	441060038	44.4	1430	768	60057	169323	77.81
CATTLE	metaspades	scaffolds_158	5210252	223702	14524	4089	641	163	1902145439	518986466	151151000	80837295	30940255	14924282	741367	613639	867491701	44.94	1274	736	147668	378631	110.86
CATTLE	metaspades	scaffolds_156	3283308	92355	5104	1569	312	100	1073870349	206663615	59051993	35254520	16975269	9914737	358732	674792	384230859	44.13	1089	685	78400	192591	92.78
CATTLE	metaspades	scaffolds_156_p2	3199002	160158	12067	3976	923	257	1317568932	410571593	144501436	89886387	44880469	22075638	503279	345719	641615957	44.69	1491	778	85474	240755	43.36
CATTLE	metaspades	scaffolds_155_p2	2669426	77476	5385	1857	481	175	855859783	194546707	70184168	46236375	26079368	15552345	282134	311574	331193198	47.85	1254	719	51453	141791	17.4
CATTLE	metaspades	scaffolds_130p2	2874919	195455	17944	6000	1327	402	1386025339	544680919	220136767	139141494	70398912	39048540	554918	1100110	788710016	46.35	1817	858	80569	246147	52.4
CATTLE	metaspades	scaffolds_130	4813454	180697	11254	3849	898	273	1764446680	430385187	139891278	89554473	45961342	24794140	651371	410042	745797143	44.26	1205	716	128093	335060	58.96
CATTLE	metaspades	scaffolds_11_p2	1819285	102432	7412	2515	638	187	799427560	260102917	92669183	59632046	32331914	17066498	318396	337167	406078945	46.18	1461	782	54529	152989	57.52
CATTLE	metaspades	scaffolds_103	4880389	197302	12254	3572	602	144	1877698319	449310108	129792983	71497665	28432635	13093152	715850	325672	795935869	48.06	1164	704	149572	375842	56.53
CATTLE	metaspades	scaffolds_103_p2	2553240	146290	10253	3487	886	287	1145635210	370541135	130973458	85276489	47023311	26217848	457155	404813	580576521	46.61	1450	780	78769	220212	51.5
CATTLE	metaspades	scaffolds_102	4775091	207123	12008	3631	821	270	1845500240	480363181	141554534	85098677	44279965	25702849	703127	376123	813798958	47.36	1246	729	140943	360908	67.12
CATTLE	metaspades	scaffolds_102_p2	2189375	100189	6417	2265	499	109	880225834	237924995	76474257	48474236	21980578	8829469	341364	255036	400001090	48.98	1262	733	66230	173427	29.87
CATTLE	idba	208p2_scaffold	1065936	204939	18957	6430	1331	326	976679083	565591298	222598265	137444653	62858266	28545808	548991	828901	800581301	46.25	1895	890	80994	241926	0.02
CATTLE	idba	208_scaffold	515202	70753	4593	1403	283	68	385157500	168700570	51578472	30150058	14057558	6861099	240213	630710	282537346	47.1	1282	732	46386	121828	0.03
CATTLE	idba	164p2_scaffold	501845	95486	8017	2768	663	205	464736630	258553587	101174179	65342590	34170220	18501802	273792	334603	380264092	44.43	1705	843	41725	124588	0.59
CATTLE	idba	164_scaffold	837902	137251	8496	2830	778	250	685879293	334573563	108386393	70161390	39915189	21723524	428848	401589	532212366	45.01	1394	771	78691	211291	0.05
CATTLE	idba	156p2_scaffold	842551	155096	12324	3892	897	255	743602963	407273069	144260477	87360345	43377727	21519161	431164	273119	594795769	44.95	1726	847	69570	197401	0
CATTLE	idba	156_scaffold	555929	80182	5131	1701	372	119	425626765	191513675	61597371	38463479	19031396	10684643	267422	332829	318092013	44.35	1288	743	51358	135273	0.09
CATTLE	idba	130p2_scaffold	1014397	193590	18339	6028	1301	394	930607790	544022651	218541965	134677977	65829371	34942441	510313	465186	760297287	46.82	1980	910	73133	221090	0.01
CATTLE	idba	130_scaffold	1075320	162847	11256	3830	994	306	848799603	408203345	142652864	92602783	50224467	26471582	516175	379552	647206000	44.64	1410	772	90705	251342	0
CATTLE	idba	11p2_scaffold	533671	99413	7545	2410	561	164	470296864	256387641	90804914	56160538	29011577	15326322	280207	305719	379711925	46.58	1630	835	46237	130573	0.06
CATTLE	idba	11_scaffold	1444672	209953	13428	4291	1000	344	1103586837	508950311	163649822	102210983	54604783	32154588	681079	692186	826586162	43.49	1348	753	126763	338831	0
CATTLE	idba	103p2_scaffold	712389	139289	10717	3583	800	255	650338351	360683675	129756035	81276151	40294329	21513100	388878	282134	531086870	46.79	1648	842	63650	180407	0.03
CATTLE	idba	103_scaffold	1105355	187349	13001	3650	533	122	901099454	442087922	131989822	69183922	24546218	11000754	576074	570662	705568749	48.37	1382	769	110639	287362	0.02
CATTLE	idba	102p2_scaffold	631876	104432	6644	2178	474	112	505455217	247443884	76418709	46271031	21159026	9011625	318686	205244	392949927	49.33	1379	776	60625	158397	0
CATTLE	idba	102_scaffold	1076161	189563	12425	3772	881	310	903333911	463480646	148584276	90561115	48807004	29045201	562385	422058	717486793	47.69	1462	796	101895	273613	0.11
HUMAN	metaspades	scaffolds_15	411166	57638	9172	3749	930	322	352157099	227547030	131081667	93774881	51728345	30922494	124729	822492	273601865	49.35	4544	1434	10373	38860	137.83
HUMAN	metaspades	scaffolds_16	328767	45850	7725	3882	1439	534	326620887	222933603	149781408	123167280	85033820	53447203	105375	621269	263736970	48.61	7947	1629	4858	25862	122.77
HUMAN	metaspades	scaffolds_17	318438	33200	4408	2293	940	392	250383996	144474051	92756622	78185025	57078771	38038343	92506	708011	185022239	49.13	5063	1124	4360	27811	100.4
HUMAN	metaspades	scaffolds_18	67682	3189	492	322	132	62	41493508	20026500	15663032	14456579	11464230	9019544	12951	881764	26510429	43.75	15098	1018	225	3047	107.84
HUMAN	metaspades	scaffolds_19	51467	8233	2026	1241	515	213	78096289	62094090	50356923	44771578	33395699	22889089	17944	1187399	68746377	46.53	23057	4070	556	2293	230.88
HUMAN	metaspades	scaffolds_20	177452	31351	5470	2529	758	256	195024815	139564736	88356517	67984938	41093080	23883213	66642	498419	163732068	47.87	6241	1657	4308	18161	306.92
HUMAN	metaspades	scaffolds_21	118520	18289	3659	2111	944	441	159439658	120616710	92794228	82028393	63768639	46210355	44706	586215	138519249	47.57	19316	2436	1194	6932	330.64
HUMAN	metaspades	scaffolds_22	98583	15731	2629	1325	452	139	103081823	70655126	45769300	36712600	23109605	12445909	36818	368289	85121527	47.8	6383	1446	2061	10028	137.16
HUMAN	metaspades	scaffolds_23	13691	1227	557	413	213	91	24552045	20887481	19583956	18549060	15300274	11025230	2574	921751	21791542	47.39	52317	20244	89	260	68.26
HUMAN	metaspades	scaffolds_24	82976	19693	2765	1172	434	199	113723611	87459085	53848658	42911152	31995779	23848314	39210	471660	101048093	45.57	6124	1719	2164	10716	212.84
HUMAN	idba	15_scaffold	600058	49864	6295	2225	552	172	286418193	163786545	79316610	51635822	26971606	14117847	108190	469542	204132473	3077	1202	12176	40097	0	15.2
HUMAN	idba	16_scaffold	395435	41785	7279	3213	849	262	264062469	172716925	105599770	77473581	41985603	21975034	91288	303342	206856401	5274	1461	6856	27124	0	19.93
HUMAN	idba	17_scaffold	256993	28480	4774	2241	597	159	186697637	114195220	69326068	51621318	26681446	11887803	71202	240756	143407681	4557	1201	5273	22404	0	8.8
HUMAN	idba	18_scaffold	62915	2943	808	430	132	38	30696712	17463538	13340084	10691494	6272481	3172622	8813	228353	21360740	10037	1638	429	1782	0	0
HUMAN	idba	19_scaffold	131252	9806	2557	1130	279	88	75900263	51747801	36583816	26611482	13759737	7318219	19846	267807	58674059	8323	2448	1430	4653	0	238.39
HUMAN	idba	20_scaffold	238879	28915	3803	1508	413	149	158734962	102770951	54303684	38677848	22220490	13030286	62343	303890	125926610	3534	1282	5880	21534	0	118.03
HUMAN	idba	21_scaffold	133876	17068	3907	1952	706	291	132852714	100565679	73695846	60161930	40856439	26351256	35659	303009	113227393	12041	2628	1628	7051	0	180.82
HUMAN	idba	22_scaffold	75497	13721	2381	1044	258	85	79731650	56266727	33969275	24619264	12542939	6745266	29322	348595	67050007	5224	1491	2295	8777	0	41.56
HUMAN	idba	23_scaffold	23021	2766	939	428	103	40	23063022	19458580	15027472	11475475	6596265	4494331	4154	347628	20420231	12452	4730	315	999	0	3.94
HUMAN	idba	24_scaffold	132814	16652	1816	818	330	170	99498936	65103752	38097469	31278391	23810344	18106252	38403	411620	80213301	4116	1245	2260	12215	0	87.89
