# Supplementary material for: Mobilization of Antibiotic Resistance: Are Current Approaches for Colocalizing Resistomes and Mobilomes Useful?
Source: Front Microbiol. 2020 Jun 30;11:1376. doi: 10.3389/fmicb.2020.01376 (PMC7338343; doi:10.3389/fmicb.2020.01376)
Supplement: DATASHEET S1 — Sample metadata, sequence quality scoring and filtering, and raw AMR/MGE gene accession counts for the cattle metagenomic dataset (Doster et al., 2018). [file Data_Sheet_1.zip › Data Sheet 7.XLSX]

## Sheet: Sheet1
Dataset	Sample	Individual	Treatment	Time	nContigs	nAMR	nMGE	nPAT	nAMR&MGE	nAMR&MGE&PAT	nAMR/nContigs	nMGE/nContigs	nPAT/nContigs	nAMR&MGE/nContigs	nAMR&MGE&PAT/nContigs	Risk Score
Human
	15	A	Pre-MGV	Day 0	600058	1130	47	58489	0	0	0.00188315	7.83258e-05	0.0974722	0	0	22.1776
	18	A	MGV Final	Day 4	62915	63	13	3975	0	0	0.00100135	0.000206628	0.0631805	0	0	19.8705
	19	A	Post-MGV	Day 8	131252	1213	356	25244	0	0	0.00924176	0.00271234	0.192332	0	0	43.7775
	17	A	Post-MGV	Day 42	256993	581	45	45677	0	0	0.00226076	0.000175102	0.177736	0	0	23.2479
	16	A	Post-MGV	Day 180	395435	7	48	47932	0	0	1.7702e-05	0.000121385	0.121213	0	0	17.609
	20	B	Pre-MGV	Day 0	238879	618	141	39156	0	0	0.00258708	0.000590257	0.163916	0	0	24.212
	23	B	MGV Final	Day 4	23021	103	74	3122	0	0	0.00447418	0.00321446	0.135615	0	0	30.4003
	24	B	Post-MGV	Day 8	132814	371	117	17405	0	0	0.00279338	0.000880931	0.131048	0	0	24.8396
	22	B	Post-MGV	Day 42	75497	158	25	12464	0	0	0.0020928	0.000331139	0.165093	0	0	22.7658
	21	B	Post-MGV	Day 180	133876	378	68	24205	0	0	0.00282351	0.000507933	0.180802	0	0	24.9324
Cattle
	102	A	Tulathromycin	Day 0	1076161	2271	391	65922	0	0	0.00211028	0.000363329	0.0612566	0	0	22.8155
	102p2	A	Tulathromycin	Day 11	631876	1357	142	45314	0	0	0.00214757	0.000224728	0.0717134	0	0	22.9219
	103	B	Tulathromycin	Day 0	1105355	2224	587	74889	0	0	0.00201202	0.000531051	0.0677511	0	0	22.5373
	103p2	B	Tulathromycin	Day 11	712389	1491	258	52516	0	0	0.00209296	0.000362162	0.0737182	0	0	22.7662
	130	C	Tulathromycin	Day 0	1075320	2200	254	71115	0	0	0.0020459	0.000236209	0.0661338	0	0	22.6329
	130p2	C	Tulathromycin	Day 11	1014397	2417	265	77809	0	0	0.0023827	0.000261239	0.0767047	0	0	23.604
	156	D	Tulathromycin	Day 0	555929	1118	234	30543	0	0	0.00201105	0.000420917	0.0549405	0	0	22.5346
	156p2	D	Tulathromycin	Day 11	842551	1931	314	66576	0	0	0.00229185	0.000372678	0.0790172	0	0	23.3382
	164	E	Tulathromycin	Day 0	837902	1687	339	53547	0	0	0.00201336	0.000404582	0.063906	0	0	22.5411
	164p2	E	Tulathromycin	Day 11	501845	1132	189	38822	0	0	0.00225568	0.00037661	0.0773585	0	0	23.2332
	208	F	Untreated	Day 0	515202	1024	144	24479	0	0	0.00198757	0.000279502	0.0475134	0	0	22.4686
	208p2	F	Untreated	Day 11	1065936	2596	327	83279	0	0	0.00243542	0.000306773	0.0781276	0	0	23.7595
	11	G	Tulathromycin	Day 0	1444672	2920	319	87841	0	0	0.00202122	0.000220811	0.0608034	0	0	22.5632
	11p2	G	Tulathromycin	Day 11	533671	1262	222	45816	0	0	0.00236475	0.000415987	0.0858506	0	0	23.5512
