# Supplementary material for: Mobilization of Antibiotic Resistance: Are Current Approaches for Colocalizing Resistomes and Mobilomes Useful?
Source: Front Microbiol. 2020 Jun 30;11:1376. doi: 10.3389/fmicb.2020.01376 (PMC7338343; doi:10.3389/fmicb.2020.01376)
Supplement: DATASHEET S1 — Sample metadata, sequence quality scoring and filtering, and raw AMR/MGE gene accession counts for the cattle metagenomic dataset (Doster et al., 2018). [file Data_Sheet_1.zip › Data Shete 8.XLSX]

## Sheet: Sheet1
Assembly	Dataset	Sample	Individual	Treatment	Time	Sample richness		Average contig richness
						AMR	MGE	AMR	MGE
MetaSPAdes
	Human
		15	A	Pre-MGV	Day 0	102	1848	2.17708	8.53889
		18	A	MGV Final	Day 4	103	1394	3.725	7.61936
		19	A	Post-MGV	Day 8	1101	6835	10.5952	29.9493
		17	A	Post-MGV	Day 42	93	1292	3.22414	8.63585
		16	A	Post-MGV	Day 180	103	1393	3.725	7.61829
		20	B	Pre-MGV	Day 0	487	4582	5.24193	14.641
		23	B	MGV Final	Day 4	150	1535	5.13889	36.7281
		24	B	Post-MGV	Day 8	145	3283	3.38462	20.7709
		22	B	Post-MGV	Day 42	51	743	3.54167	8.42658
		21	B	Post-MGV	Day 180	444	2406	4.25874	13.2499
	Cattle
		11p2	A	Tulathromycin	Day 11	214	4083	2.39847	10.3242
		102p2	B	Tulathromycin	Day 11	149	1281	3.16556	7.16188
		103	C	Tulathromycin	Day 0	240	5944	2.7605	10.2226
		103p2	C	Tulathromycin	Day 11	157	2467	2.99526	7.99171
		130	D	Tulathromycin	Day 0	164	1632	2.91837	6.57613
		130p2	D	Tulathromycin	Day 11	147	1504	2.875	6.6621
		155p2	E	Tulathromycin	Day 11	166	2123	2.93035	8.16915
		156	F	Tulathromycin	Day 0	206	2875	2.66667	11.3653
		156p2	F	Tulathromycin	Day 11	423	4512	3.09538	9.77621
		158	G	Tulathromycin	Day 0	294	4877	2.65563	9.28162
		164	H	Tulathromycin	Day 0	209	4364	2.56641	9.61787
		164p2	H	Tulathromycin	Day 11	136	1327	2.71	7.49305
		208	I	Untreated	Day 0	151	2410	2.44444	8.6393
		208p2	I	Untreated	Day 11	216	3300	2.7128	9.812
		216p2	J	Untreated	Day 11	229	4332	2.51505	10.1148
		220	K	Untreated	Day 0	195	3257	2.41872	9.80591
MetaCompare
	Human
		15	A	Pre-MGV	Day 0	1926	859	7.46902	3.70517
		18	A	MGV Final	Day 4	544	156	7.3561	5.19702
		19	A	Post-MGV	Day 8	1892	6256	7.96395	9.98455
		17	A	Post-MGV	Day 42	1881	661	8.39504	3.8585
		16	A	Post-MGV	Day 180	1007	597	11.0877	3.69579
		20	B	Pre-MGV	Day 0	1800	3209	8.23506	5.46847
		23	B	MGV Final	Day 4	1221	1309	9.32258	8.5213
		24	B	Post-MGV	Day 8	1715	2724	9.0599	7.03097
		22	B	Post-MGV	Day 42	1583	260	9.03044	4.60198
		21	B	Post-MGV	Day 180	1829	1385	9.18849	4.9197
	Cattle
		102	A	Tulathromycin	Day 0	1526	3016	7.123	5.97455
		102p2	A	Tulathromycin	Day 11	1393	468	7.07508	5.73388
		103	B	Tulathromycin	Day 0	1914	4648	7.22035	6.50195
		103p2	B	Tulathromycin	Day 11	1917	824	7.25535	5.76358
		130	C	Tulathromycin	Day 0	1872	474	7.09524	5.52665
		130p2	C	Tulathromycin	Day 11	1920	631	7.41788	5.17925
		156	D	Tulathromycin	Day 0	1433	2392	6.94644	6.8413
		156p2	D	Tulathromycin	Day 11	1934	2915	7.29407	6.08624
		164	E	Tulathromycin	Day 0	1922	2964	7.11293	6.20287
		164p2	E	Tulathromycin	Day 11	1849	467	7.22207	5.94899
		208	F	Untreated	Day 0	1287	902	7.02451	6.34001
		208p2	F	Untreated	Day 11	1898	1377	7.38853	5.35996
		11	G	Tulathromycin	Day 0	1895	991	7.00785	5.40419
		11p2	G	Tulathromycin	Day 11	1510	2503	7.22061	6.16967
